# Supplementary material for: A Comparative Pilot Study of Bacterial and Fungal Dysbiosis in Neurodevelopmental Disorders and Gastrointestinal Disorders: Commonalities, Specificities and Correlations with Lifestyle
Source: Microorganisms. 2021 Apr 2;9(4):741. doi: 10.3390/microorganisms9040741 (PMC8065742; doi:10.3390/microorganisms9040741)
Supplement: Supplementary file 1 [file microorganisms-09-00741-s001.zip]

Archive with 3 entries (2 files):
- supplementary tables.docx
- __MACOSX/
- __MACOSX/._supplementary tables.docx
